# Supplementary material for: Genetic pleiotropy between age-related macular degeneration and 16 complex diseases and traits
Source: Genome Med. 2017 Mar 27;9:29. doi: 10.1186/s13073-017-0418-0 (PMC5368911; doi:10.1186/s13073-017-0418-0)
Supplement: Supplementary file 2 — Characteristics of diseases/traits included in the study. (XLSX 22 kb) [file 13073_2017_418_MOESM2_ESM.xlsx]

## Sheet: Table S1
Supplementary Table S1. Characteristics of diseases/traits included in the study consisting of disease type, abbreviations used in figures and tables, the relevant publication used to extract the information, the number of variants used to calculate the respective genetic scores as well as the association result of the genetic scores
					Number of variations
Trait category	Disease/trait	Abbre-viation	References (PMIDs)	Measured value	in original study/studies	included*	excluded* (reason)	significantly associated with AMD (Q-value<0.01)	significant in known AMD loci	Log(Odds ratio)	95% CI	P-Value	Q-Value	Variance explained****
AMD	Age-related macular degeneration	AMD	26691988	OR	52	52	0	52	52	0.422965	0.413-0.433	<2E-16	4.06667e-15	0.380519
Complex eye traits/diseases	Primary open-angle glaucoma	POAG	26752265	OR	9	9	0	3	1	-0.048969	-0.060--0.038	< 2e-16	4.06667e-15	0.047041
	Myopia	MYP	23468642	HR	22	22	0	3	1	-0.015087	-0.023--0.007	0.000257	0.00195962	0.0205685
	Vertical cup-disc ratio	VCDR	25241763	slope	18	18	0	3	0	-0.015037	-0.024--0.006	0.000765	0.00369754	0.058
	Optic disc - Cup area	ODCA	25631615	slope	22	22	0	2	0	-0.012009	-0.019--0.005	0.00109	0.00443267	0.065
	Optic disc - Disc area	ODDA	25631615	slope	14	13	1 (a)	0	0	0.0001471	-0.010-0.010	0.9764	0.98	0.057
	Central corneal thickness	CCT	23291589	slope	26	26	0	0	0	9.217e-05	-0.007-0.007	0.9796	0.98	0.075
Neurological diseases	Migraine	MIG	23793025	OR	12	12	0	0	0	0.009745	-0.001-0.020	0.0682	0.166408	0.0171607
	Schizophrenia	SCZ	25056061	OR	128	124	1 (a), 3 (e)	4	2	-0.001385	-0.005-0.002	0.414	0.670518	0.0388919
	Parkinson's disease	PD	25064009	OR	32	29	3 (c)	1	0	0.0033	-0.005-0.011	0.4177	0.670518	0.032098
	Alzheimer's disease	AD	24162737	OR	21	20	1 (c)	0	0	-0.0022	-0.011-0.006	0.6047	0.785213	0.0316569
Cardiovascular diseases	Hypertension	HTN	21909115	slope	29	11	18 (c)	2	1	-0.021227	-0.033--0.010	0.000362	0.00245356	0.0131
	Coronary artery disease	CAD	23202125	OR	51	51	0	2	1	-0.0085	-0.013--0.004	0.000422	0.0025742	0.0269647
	General blood pressure	GBP	21909115	slope	29	29	0	3	1	-0.011167	-0.018--0.004	0.00185	0.00663824	0.0217
	Diastolic blood pressure	DBP	21909115	slope	29	26	3 (c)	3	1	-0.0106	-0.018--0.003	0.00457	0.0154872	0.011
	Systolic blood pressure	SBP	21909115	slope	29	25	4 (c)	3	1	-0.011	-0.019--0.003	0.00496	0.0159242	0.012
Organ function	forced expiratory volume in 1 second /forced vital capacity	rFEVC	21946350; 24929828; 20010834; 20010835	slope	37	22	11 (b), 4 (c)	1	0	0.007575	-0.001-0.016	0.0773	0.181358	0.0112
	forced expiratory volume in 1 second	FEV1	21946350; 24929828; 20010834; 20010835	slope	32	7	11 (b), 14 (c)	0	0	-0.010595	-0.025-0.004	0.1599	0.336552	0.0045
	Kidney function	CKD	20383146; 19430482	slope	25	24	1 (f)	1	1	-0.001468	-0.007-0.004	0.5897	0.785213	0.0218
	Kidney renal function	KRF	20383146; 19430482	slope	25	13	11 (c), 1 (f)	1	1	0.002479	-0.007-0.012	0.6019	0.785213	0.0101
	Lung function	LGF	21946350; 24929828; 20010834; 20010835	slope	59	33	22 (b), 4 (c)	1	0	0.001106	-0.006-0.008	0.7488	0.895863	0.0178
	Kidney creatinine	CREA	20383146; 19430482	slope	25	7	17 (c), 1 (f)	0	0	0.001797	-0.014-0.017	0.821	0.936073	0.004
	forced vital capacity	FVC	21946350; 24929828; 20010834; 20010835	slope	7	6	1 (c)	0	0	0.0002619	-0.015-0.016	0.9733	0.98	0.0027
Metabolic traits	High-density lipoprotein	HDL	24097068	slope	71	71	0	6	5	0.017349	0.014-0.021	< 2e-16	4.06667e-15	0.104
	Low-density lipoprotein	LDL	24097068	slope	58	58	0	3	3	-0.012761	-0.017--0.008	2.77e-08	4.22425e-07	0.0452
	Triglycerides	TG	24097068	slope	40	39	1 (a)	4	3	-0.011145	-0.016--0.006	2.8e-05	0.000244	0.0367
	Bone mineral density - femoral neck	BMDFN	22504420	slope	64	50	13 (c), 1 (e)	0	0	-0.008578	-0.013--0.004	0.000605	0.003355	0.043
	LEP - alkaline phosphatase	ALP	22001757	slope	43	14	0	0	0	-0.011288	-0.020--0.003	0.00969	0.0295545	0.0249
	Bone mineral density - lumbar spine	BMDLS	22504420	slope	64	48	15 (c), 1 (e)	0	0	-0.006084	-0.011--0.001	0.0179	0.0496318	0.0473
	Total cholesterol	TC	24097068	slope	74	74	0	7	6	-0.004332	-0.008-0.000	0.0358	0.0949478	0.0475
	Type 2 diabetes	T2D	22885922; 24509480	OR	72	53	19 (c)	3	3	-0.004825	-0.010-0.000	0.0447	0.113613	0.0809311
	Liver enzymes in plasma	LEP	22001757	slope	43	42	1 (a)	1	1	-0.002379	-0.007-0.003	0.3525	0.598139	0.0597
	LEP - alanine transaminase	ALT	22001757	slope	43	4	0	0	0	-0.006167	-0.022-0.010	0.4539	0.69235	0.0057
	Vitamin D insufficiency	VitD	20541252	OR	4	3	1 (f)	0	0	-0.004119	-0.022-0.014	0.6602	0.83875	0.0500686
	LEP - γ-glutamyl transferase	GGT	22001757	slope	43	25	0	1	1	0.00117	-0.005-0.008	0.7269	0.895863	0.0298
	Serum urate concentration	SUC	23263486	slope	35	32	3 (c)	1	1	-0.0003859	-0.005-0.004	0.8719	0.949857	0.0472
	Serum calcium concentration	SCC	24068962	slope	7	7	0	0	0	-0.0008256	-0.014-0.013	0.9055	0.969579	0.0085
Autoimmune diseases	Psoriasis	PSO	23143594	OR	41	39	2 (c)	1	1	0.014246	0.009-0.020	5.65e-07	5.74417e-06	0.206905
	Rheumatoid arthritis	RA	24390342; 18794858; 22446963; 23143596; 21505073	OR	102	79	8 (c), 13 (d), 2 (e)	1	1	0.006029	0.002-0.009	0.000788	0.00369754	0.14785
	Systemic lupus erythematosis	SLE	26502338	OR	43	41	2 (e)	2	2	0.009952	0.004-0.016	0.00145	0.00552813	0.131972
	Inflammatory bowel disease	IBD	23128233	OR	117	116	1 (a)	1	1	0.002405	-0.001-0.006	0.1499	0.326568	0.114994
	Ulcerative colitis	UC	23128233	OR	74	73	1 (a)	1	0	0.002608	-0.001-0.007	0.2044	0.415613	0.0904676
	Multiple sclerosis	MS	21833088	OR	55	51	4 (c)	0	0	0.003162	-0.002-0.008	0.2274	0.447465	0.0461808
	Self-reported allergies	ALG	23817569	OR	16	16	0	2	1	0.0045	-0.005-0.014	0.3325	0.583857	0.015247
	Crohn's disease	CD	23128233	OR	106	106	0	1	1	0.001369	-0.002-0.005	0.4316	0.675692	0.0968576
	Atopic dermatitis	ECZ	26482879	OR	31	22	1 (a), 4 (c), 4 (d)	0	0	0.003243	-0.006-0.013	0.501	0.727643	0.0172427
	Type 1 diabetes	T1D	21980299; 18978792; 17632545; 17554260; 19430480; 19966805	OR	51	41	10 (c)	2	1	0.001442	-0.003-0.006	0.5467	0.758341	0.0759591
Immune-related traits	C-reactive protein	CRP	21300955	slope	18	18	0	1	1	0.021203	0.013-0.029	9.77e-08	1.19194e-06	0.044
	Immune cell count	ICC	25772697	slope	1225	72	1153 (b)	1	1	-0.002171	-0.005-0.000	0.0829	0.187293	NA
	Pro-inflammatory cell count**	PICC	25772697	slope	1225	57	1153 (b), g(15)	1	1	0.001683	-0.001-0.004	0.2365	0.451781	NA
Cancer	Cutaneous malignant melanoma	CMM	26237428; 23455637; 21983787; 21983785	OR	20	20	0	0	0	0.015111	0.006-0.024	0.00104	0.00443267	0.0424345
	Prostate cancer	PRC	25217961; 23535732; 21743467; 19767753; 18264097; 21743057; 19767754; 18264098; 17401366; 19767752; 17603485; 18758462; 23065704	OR	104	80	9 (c), 9 (d), 6 (e)	1	1	0.001864	-0.002-0.006	0.3306	0.583857	0.144153
	Breast cancer - estrogen receptor positive	ERP	25751625	OR	79	46	23 (c)	0	0	-0.00186	-0.007-0.003	0.4833	0.71861	0.0475109
	Breast cancer - estrogen receptor negative	ERN	25751625	OR	79	15	64 (c)	0	0	0.002968	-0.006-0.012	0.5136	0.729163	0.0180576
	Breast cancer - only BRC	oBRC	25751625	OR	94	83	11 (c)	1	0	0.0005099	-0.003-0.004	0.7943	0.931423	0.0554
	Colorectal cancer	CRC	25990418; 23266556; 21655089	OR	28	25	34 (c)	0	0	-0.0008918	-0.010-0.008	0.8413	0.936073	0.0337855
	Chronic lymphocytic leukemia	CLL	24292274; 23770605	OR	30	27	3 (c)	1	1	0.0007205	-0.006-0.008	0.844	0.936073	0.080246
	Breast cancer - max. beta ***	BRC	25751625	OR	94	92	2 (c)	1	0	0.0001791	-0.003-0.004	0.9224	0.96969	0.0585645
Anthropometric traits	Body mass index	BMI	25673413	slope	97	81	1 (a), 15 (d)	3	1	0.004844	0.001-0.009	0.0167	0.0485095	0.0154
	Waist-hip ratio	WHR	25673412	slope	49	47	1 (a), 1 (d)	1	1	-0.002531	-0.008-0.003	0.335	0.583857	0.0103
	Height	HGT	20881960	slope	180	177	3 (a)	6	2	-0.0004624	-0.003-0.002	0.7401	0.895863	0.0639
OR = Odds Ratio; HR = Hazard Ratio; CI = Confidence Intervals
* Variants included or excluded in the respective risk score. Letters in parenthesis indicate the reason for exclusion and the number indicates the number of SNPs exluded
** Cells were labeled as presenting either pro- or anti-inflammatory properties depending on their surface antigens
*** Strongest beta estimate of either oBRC, ERN or ERP
**** Variance explained calculated from odds ratios using a liability treshhold model (for dichotomous traits) or estimated from the slopes and standard errors (for continous traits)
a) excluded SNPs with an imputation quality <0.3
b) correlated SNPs excluded
c) excluded SNPs did not reach genome-wide significance in original publication (meta-analysis discovery + replication)
d) genome-wide significant SNPs in non-European subgroups excluded
e) X-Chromosome
f) could not determine effect allele
g) inflammatory effect not known
