# Supplementary material for: Genetic pleiotropy between age-related macular degeneration and 16 complex diseases and traits
Source: Genome Med. 2017 Mar 27;9:29. doi: 10.1186/s13073-017-0418-0 (PMC5368911; doi:10.1186/s13073-017-0418-0)
Supplement: Supplementary file 3 — Detailed list of the genetic variants extracted from all studies. Contains multiple tabs. (XLSX 671 kb) [file 13073_2017_418_MOESM3_ESM.xlsx]

## Sheet: AMD
Supplementary Table S2. Detailed list of the genetic variants extracted from 60 diseases/traits used to compute the respective genetic scores.
SNP	PHEN	CHR	POS.hg19	EffAllel	Strand	NAFF	Effect.flipped	Pval.original	OR.original	X95CI_OR.original	beta.original	beta.error.original	X95CI_beta.original	EFFreq	critical.SNP.freq	vcf.alt.allele	vcf.ref.allele	pot.switch	switch	vcf.alt.allele.new	vcf.ref.allele.new	Freq.AMD.raw	Freq.Control.raw	Freq.AMD.switched	Freq.Control.switched	OR.AMD	X95CI_OR.AMD	beta.AMD	X95CI_beta.AMD	Quality	pVal_AMD	Study	POP
rs10922109	AMD	1	196704632	C	+	A	yes	1e-131	1.96	1.857-2.069	0.673	0.028	0.619-0.727	0.67	no	A	C	TRUE	yes	C	A	0.223303	0.426509	0.776697	0.573491	2.735	2.634-2.84	1.006	0.969-1.044	0.99636	0	PMID26691988	EUR
rs570618	AMD	1	196657064	T	+	G	no	9.2e-76	1.74	1.64-1.846	0.554	0.03	0.495-0.613	0.47	yes	G	T	TRUE	yes	T	G	0.419722	0.635599	0.580278	0.364401	2.516	2.431-2.604	0.923	0.888-0.957	0.99974	0	PMID26691988	EUR
rs121913059	AMD	1	196716375	T	+	C	no	2.2e-35	47.63	25.868-87.619	3.863	0.311	3.253-4.473	0.0015	no	T	C	FALSE	no	T	C	0.00319004	0.000140197	0.00319004	0.000140197	32.355	14.425-92.469	3.477	2.669-4.527	1	6.74134e-14	PMID26691988	EUR
rs148553336	AMD	1	196613173	T	+	C	yes	8.8e-17	3.23	2.45-4.259	1.172	0.141	0.896-1.449	0.99	no	C	T	TRUE	yes	T	C	0.00253964	0.00891655	0.99746	0.991083	3.656	2.851-4.74	1.296	1.048-1.556	0.9806	1.36658e-23	PMID26691988	EUR
rs187328863	AMD	1	196380158	T	+	C	no	2.8e-12	1.47	1.319-1.637	0.385	0.055	0.277-0.493	0.04	no	T	C	FALSE	no	T	C	0.0535183	0.0257402	0.0535183	0.0257402	2.311	2.119-2.521	0.838	0.751-0.925	0.83261	1.82389e-79	PMID26691988	EUR
rs61818925	AMD	1	196815450	T	+	G	no	6.3e-09	1.18	1.116-1.247	0.166	0.028	0.11-0.221	0.34	no	G	T	TRUE	yes	T	G	0.722807	0.625056	0.277193	0.374944	0.617	0.596-0.639	-0.483	-0.518--0.448	0.87227	1.01787e-162	PMID26691988	EUR
rs35292876	AMD	1	196706642	T	+	C	no	9.5e-08	1.54	1.314-1.804	0.432	0.081	0.273-0.59	0.01	no	T	C	FALSE	no	T	C	0.0214011	0.00894459	0.0214011	0.00894459	2.548	2.216-2.938	0.935	0.796-1.078	0.99858	1.23337e-38	PMID26691988	EUR
rs191281603	AMD	1	196958651	C	+	G	yes	7.7e-07	2.44	1.713-3.476	0.892	0.18	0.538-1.246	0.99	no	G	C	TRUE	yes	C	G	0.00322101	0.00356101	0.996779	0.996439	1.116	0.845-1.476	0.11	-0.168-0.389	0.41934	0.440222	PMID26691988	EUR
rs11884770	AMD	2	228086920	C	+	T	yes	0.00026	1.09	1.041-1.141	0.086	0.024	0.04-0.132	0.73	no	C	T	FALSE	no	C	T	0.74362	0.724092	0.74362	0.724092	1.117	1.078-1.159	0.111	0.075-0.147	0.98059	2.12232e-09	PMID26691988	EUR
rs62247658	AMD	3	64715155	C	+	T	no	7.8e-11	1.14	1.096-1.186	0.131	0.02	0.092-0.171	0.45	no	T	C	TRUE	yes	C	T	0.534006	0.567267	0.465994	0.432733	1.131	1.095-1.168	0.123	0.091-0.155	0.99851	9.42665e-14	PMID26691988	EUR
rs140647181	AMD	3	99180668	C	+	T	no	1.6e-14	1.85	1.581-2.164	0.615	0.08	0.458-0.772	0.02	no	C	T	FALSE	no	C	T	0.0216489	0.0142721	0.0216489	0.0142721	1.523	1.348-1.721	0.42	0.299-0.543	0.76908	1.36493e-11	PMID26691988	EUR
rs55975637	AMD	3	99419853	A	+	G	no	3.8e-07	1.16	1.095-1.229	0.148	0.029	0.091-0.206	0.12	no	A	G	TRUE	no	A	G	0.13169	0.116841	0.13169	0.116841	1.163	1.108-1.221	0.151	0.103-0.2	0.99109	9.42706e-10	PMID26691988	EUR
rs10033900	AMD	4	110659067	T	+	C	no	1.2e-13	1.15	1.108-1.194	0.14	0.019	0.103-0.177	0.49	no	C	T	TRUE	yes	T	C	0.489098	0.522796	0.510902	0.477204	1.144	1.108-1.181	0.134	0.103-0.166	0.99843	1.54512e-16	PMID26691988	EUR
rs141853578	AMD	4	110685820	T	+	C	no	7.4e-12	5.12	3.209-8.166	1.633	0.238	1.166-2.1	0.002	no	T	C	FALSE	no	T	C	0.00288336	0.000785502	0.00288336	0.000785502	3.85	2.503-6.1	1.348	0.917-1.808	1	2.64564e-09	PMID26691988	EUR
rs62358361	AMD	5	39327888	T	+	G	no	7.2e-09	1.67	1.404-1.988	0.513	0.089	0.339-0.687	0.01	no	T	G	FALSE	no	T	G	0.0155785	0.00869224	0.0155785	0.00869224	1.864	1.605-2.169	0.623	0.473-0.774	0.98036	4.68317e-16	PMID26691988	EUR
rs114092250	AMD	5	35494448	G	+	A	yes	9.5e-06	1.41	1.212-1.642	0.344	0.078	0.192-0.496	0.98	no	A	G	TRUE	yes	G	A	0.0143397	0.0204408	0.98566	0.979559	1.495	1.321-1.694	0.402	0.278-0.527	0.87588	2.38769e-10	PMID26691988	EUR
rs116503776	AMD	6	31930462	G	+	A	yes	5e-96	1.96	1.84-2.088	0.673	0.032	0.61-0.736	0.88	no	A	G	TRUE	yes	G	A	0.0899405	0.147516	0.910059	0.852484	1.797	1.707-1.892	0.586	0.535-0.638	0.99981	1.3742e-110	PMID26691988	EUR
rs144629244	AMD	6	31946792	A	+	G	no	1e-32	2.79	2.356-3.304	1.026	0.086	0.857-1.195	0.01	no	A	G	FALSE	no	A	G	0.0163838	0.0119168	0.0163838	0.0119168	1.427	1.245-1.636	0.356	0.22-0.492	1.00001	3.21338e-07	PMID26691988	EUR
rs114254831	AMD	6	32155581	G	+	A	no	8.8e-09	1.13	1.084-1.178	0.122	0.021	0.081-0.164	0.27	no	G	A	FALSE	no	G	A	0.283975	0.259814	0.283975	0.259814	1.149	1.108-1.191	0.139	0.103-0.175	0.9998	3.94948e-14	PMID26691988	EUR
rs181705462	AMD	6	31947027	T	+	G	no	2.8e-08	1.56	1.334-1.826	0.445	0.08	0.288-0.602	0.01	no	T	G	FALSE	no	T	G	0.0178085	0.0114401	0.0178085	0.0114401	1.587	1.386-1.818	0.462	0.326-0.598	0.99627	2.59562e-11	PMID26691988	EUR
rs943080	AMD	6	43826627	T	+	C	yes	5.8e-13	1.15	1.107-1.195	0.14	0.019	0.102-0.178	0.52	no	T	C	FALSE	no	T	C	0.535059	0.502888	0.535059	0.502888	1.139	1.103-1.176	0.13	0.098-0.162	0.99999	2.08006e-15	PMID26691988	EUR
rs1142	AMD	7	104756326	T	+	C	no	1.3e-10	1.14	1.095-1.186	0.131	0.02	0.091-0.171	0.36	no	T	C	FALSE	no	T	C	0.369797	0.345839	0.369797	0.345839	1.113	1.076-1.151	0.107	0.074-0.14	0.98642	3.71572e-10	PMID26691988	EUR
rs7803454	AMD	7	99991548	T	+	C	no	2.8e-09	1.15	1.099-1.204	0.14	0.024	0.094-0.186	0.20	no	T	C	FALSE	no	T	C	0.209335	0.189996	0.209335	0.189996	1.122	1.079-1.168	0.116	0.076-0.156	0.99728	1.44443e-08	PMID26691988	EUR
rs79037040	AMD	8	23082971	T	+	G	yes	5.1e-09	1.12	1.078-1.163	0.113	0.019	0.075-0.151	0.53	no	T	G	FALSE	no	T	G	0.548935	0.520917	0.548935	0.520917	1.111	1.076-1.147	0.105	0.073-0.137	0.99831	1.6006e-10	PMID26691988	EUR
rs10781182	AMD	9	76617720	T	+	G	no	1.5e-06	1.12	1.069-1.172	0.113	0.024	0.067-0.159	0.32	no	G	T	TRUE	yes	T	G	0.671488	0.69437	0.328512	0.30563	1.121	1.083-1.16	0.114	0.079-0.149	0.99511	1.07907e-10	PMID26691988	EUR
rs71507014	AMD	9	73438605	G	+	GC	no	2.3e-08	1.11	1.07-1.151	0.104	0.019	0.068-0.141	0.42	yes	GC	G	TRUE	yes	G	GC	0.572504	0.59483	0.427496	0.40517	1.103	1.068-1.14	0.098	0.066-0.131	0.98673	3.25872e-09	PMID26691988	EUR
rs1626340	AMD	9	101923372	G	+	A	yes	4e-07	1.14	1.083-1.2	0.131	0.026	0.08-0.182	0.80	no	A	G	TRUE	yes	G	A	0.188956	0.209483	0.811044	0.790517	1.142	1.097-1.189	0.133	0.092-0.173	0.99919	1.13482e-10	PMID26691988	EUR
rs2740488	AMD	9	107661742	A	+	C	yes	6e-07	1.12	1.071-1.171	0.113	0.023	0.069-0.158	0.73	no	C	A	TRUE	yes	A	C	0.256535	0.27717	0.743465	0.72283	1.108	1.069-1.149	0.103	0.066-0.139	0.95691	2.92963e-08	PMID26691988	EUR
rs12357257	AMD	10	24999593	A	+	G	no	1.8e-06	1.12	1.069-1.174	0.113	0.024	0.067-0.16	0.23	no	A	G	FALSE	no	A	G	0.242598	0.22283	0.242598	0.22283	1.125	1.083-1.168	0.118	0.079-0.156	0.98207	1.40143e-09	PMID26691988	EUR
rs3750846	AMD	10	124215565	C	+	T	no	6.0E-645	2.93	2.93-2.93	1.075	0	1.075-1.075	0.32	no	C	T	TRUE	no	C	T	0.436354	0.207997	0.436354	0.207997	2.937	2.83-3.047	1.077	1.04-1.114	0.99975	0	PMID26691988	EUR
rs3138141	AMD	12	56115778	A	+	C	no	4.7e-08	1.18	1.112-1.252	0.166	0.03	0.106-0.225	0.21	no	A	C	TRUE	no	A	C	0.194221	0.179621	0.194221	0.179621	1.118	1.072-1.166	0.112	0.069-0.154	0.5948	2.39535e-07	PMID26691988	EUR
rs61941274	AMD	12	112132610	A	+	G	no	3.2e-09	1.6	1.369-1.87	0.47	0.079	0.314-0.626	0.02	no	A	G	FALSE	no	A	G	0.0257061	0.0187023	0.0257061	0.0187023	1.392	1.248-1.554	0.331	0.221-0.441	0.72811	3.55418e-09	PMID26691988	EUR
rs9564692	AMD	13	31821240	C	+	T	yes	1e-06	1.11	1.065-1.157	0.104	0.021	0.063-0.146	0.71	no	T	C	TRUE	yes	C	T	0.276666	0.299041	0.723334	0.700959	1.128	1.088-1.168	0.12	0.085-0.156	0.99714	3.12376e-11	PMID26691988	EUR
rs61985136	AMD	14	68769199	T	+	C	yes	8.2e-10	1.14	1.093-1.189	0.131	0.021	0.089-0.173	0.63	no	T	C	FALSE	no	T	C	0.646804	0.623598	0.646804	0.623598	1.108	1.072-1.145	0.103	0.069-0.136	0.97135	1.50518e-09	PMID26691988	EUR
rs2842339	AMD	14	68986999	G	+	A	no	3.3e-07	1.18	1.107-1.257	0.166	0.032	0.102-0.229	0.10	no	A	G	TRUE	yes	G	A	0.893056	0.905507	0.106944	0.094493	1.135	1.076-1.197	0.126	0.073-0.18	0.99834	3.29126e-06	PMID26691988	EUR
rs2043085	AMD	15	58680954	C	+	T	no	7.7e-13	1.15	1.107-1.195	0.14	0.02	0.102-0.178	0.37	yes	C	T	TRUE	no	C	T	0.64572	0.616308	0.64572	0.616308	1.14	1.103-1.179	0.131	0.098-0.165	0.99936	1.06895e-14	PMID26691988	EUR
rs2070895	AMD	15	58723939	G	+	A	yes	1.8e-10	1.16	1.108-1.214	0.148	0.023	0.103-0.194	0.79	no	A	G	TRUE	yes	G	A	0.195057	0.217194	0.804943	0.782806	1.139	1.095-1.185	0.13	0.091-0.17	0.99983	1.06091e-10	PMID26691988	EUR
rs5817082	AMD	16	56997349	C	+	CA	yes	2.7e-08	1.15	1.094-1.208	0.14	0.025	0.09-0.189	0.75	no	CA	C	TRUE	yes	C	CA	0.232222	0.263291	0.767778	0.736709	1.197	1.154-1.243	0.18	0.143-0.217	0.98516	1.78222e-21	PMID26691988	EUR
rs17231506	AMD	16	56994528	T	+	C	no	1.2e-06	1.11	1.064-1.157	0.104	0.021	0.062-0.146	0.33	no	T	C	FALSE	no	T	C	0.348241	0.314883	0.348241	0.314883	1.18	1.141-1.221	0.165	0.132-0.199	0.99644	1.29734e-21	PMID26691988	EUR
rs72802342	AMD	16	75234872	C	+	A	yes	8e-09	1.27	1.171-1.377	0.239	0.041	0.158-0.32	0.93	no	A	C	TRUE	yes	C	A	0.0613231	0.0750056	0.938677	0.924994	1.251	1.173-1.333	0.224	0.16-0.288	0.83752	6.52768e-12	PMID26691988	EUR
rs11080055	AMD	17	26649724	C	+	A	yes	1.5e-05	1.09	1.048-1.133	0.086	0.02	0.047-0.125	0.52	no	C	A	FALSE	no	C	A	0.537196	0.513823	0.537196	0.513823	1.084	1.05-1.119	0.081	0.049-0.113	0.97566	6.73877e-07	PMID26691988	EUR
rs6565597	AMD	17	79526821	T	+	C	no	2.1e-07	1.12	1.074-1.169	0.113	0.022	0.071-0.156	0.39	no	T	C	FALSE	no	T	C	0.398321	0.380636	0.398321	0.380636	1.106	1.07-1.142	0.1	0.068-0.133	0.84304	1.24691e-09	PMID26691988	EUR
rs2230199	AMD	19	6718387	G	+	C	no	1.6e-60	1.47	1.404-1.539	0.385	0.023	0.339-0.431	0.24	yes	C	G	TRUE	yes	G	C	0.736342	0.796546	0.263658	0.203454	1.401	1.349-1.455	0.337	0.299-0.375	0.90448	1.30025e-67	PMID26691988	EUR
rs147859257	AMD	19	6718146	G	+	T	no	4.1e-26	3.22	2.593-3.999	1.169	0.111	0.953-1.386	0.01	no	G	T	FALSE	no	G	T	0.0123583	0.00431856	0.0123583	0.00431856	3.077	2.535-3.753	1.124	0.93-1.323	1	2.93116e-29	PMID26691988	EUR
rs12019136	AMD	19	5835677	G	+	A	yes	4e-09	1.35	1.221-1.492	0.3	0.051	0.2-0.4	0.96	no	A	G	TRUE	yes	G	A	0.0361125	0.0488167	0.963888	0.951183	1.415	1.306-1.534	0.347	0.267-0.428	0.92276	2.6831e-17	PMID26691988	EUR
rs67538026	AMD	19	1031438	C	+	T	yes	1.4e-06	1.11	1.064-1.158	0.104	0.022	0.062-0.147	0.52	no	T	C	FALSE	yes	C	T	0.463764	0.503954	0.536236	0.496046	1.094	1.058-1.131	0.09	0.057-0.123	0.83101	1.18213e-07	PMID26691988	EUR
rs429358	AMD	19	45411941	T	+	C	yes	3.9e-39	1.49	1.404-1.581	0.399	0.03	0.339-0.458	0.88	no	C	T	TRUE	yes	T	C	0.0989532	0.135066	0.901047	0.864934	1.36	1.292-1.431	0.307	0.256-0.358	0.99306	3.41701e-32	PMID26691988	EUR
rs73036519	AMD	19	45748362	G	+	C	yes	2.4e-05	1.1	1.052-1.15	0.095	0.023	0.051-0.14	0.71	no	C	G	TRUE	yes	G	C	0.281838	0.300443	0.718162	0.699557	1.098	1.06-1.137	0.093	0.058-0.129	0.92983	2.19059e-07	PMID26691988	EUR
rs142450006	AMD	20	44614991	TTTTC	+	T	yes	5.3e-09	1.19	1.123-1.261	0.174	0.03	0.116-0.232	0.87	yes	T	TTTTC	TRUE	yes	TTTTC	T	0.123699	0.141039	0.876301	0.858961	1.183	1.128-1.241	0.168	0.121-0.216	0.91413	4.38907e-12	PMID26691988	EUR
rs201459901	AMD	20	56653724	T	+	TA	yes	3.8e-12	1.32	1.22-1.428	0.278	0.04	0.199-0.356	0.94	no	TA	T	TRUE	yes	T	TA	0.0546952	0.0708558	0.945305	0.929144	1.339	1.253-1.432	0.292	0.226-0.359	0.98402	8.17193e-18	PMID26691988	EUR
rs5754227	AMD	22	33105817	T	+	C	yes	5.7e-16	1.27	1.198-1.346	0.239	0.03	0.181-0.297	0.88	no	C	T	TRUE	yes	T	C	0.109298	0.136973	0.890702	0.863027	1.285	1.224-1.35	0.251	0.202-0.3	0.99424	1.34366e-23	PMID26691988	EUR
rs8135665	AMD	22	38476276	T	+	C	no	1.4e-08	1.14	1.09-1.192	0.131	0.023	0.086-0.176	0.21	no	T	C	FALSE	no	T	C	0.217294	0.195239	0.217294	0.195239	1.15	1.106-1.197	0.14	0.101-0.179	0.99972	2.66692e-12	PMID26691988	EUR

## Sheet: CCT
Supplementary Table S2. continued
SNP	PHEN	CHR	POS.hg19	EffAllel	Strand	NAFF	Effect.flipped	Pval.original	OR.original	X95CI_OR.original	beta.original	beta.error.original	X95CI_beta.original	EFFreq	critical.SNP.freq	vcf.alt.allele	vcf.ref.allele	pot.switch	switch	vcf.alt.allele.new	vcf.ref.allele.new	Freq.AMD.raw	Freq.Control.raw	Freq.AMD.switched	Freq.Control.switched	OR.AMD	X95CI_OR.AMD	beta.AMD	X95CI_beta.AMD	Quality	pVal_AMD	Study	POP
rs96067	CCT	1	36571920	A	+	G	no	4.1E-2	NA	NA	0.03	0.02	0.001-0.059	0.80	no	A	G	FALSE	no	A	G	0.8007	0.807369	0.8007	0.807369	0.95	0.913-0.989	-0.051	-0.092--0.011	0.99931	0.0122787	PMID23291589	EUR
rs7606754	CCT	2	228135180	G	+	A	yes	3.4E-7	NA	NA	0.07	0.01	0.043-0.097	0.65	no	G	A	FALSE	no	G	A	0.659936	0.656264	0.659936	0.656264	1.007	0.973-1.041	0.007	-0.027-0.04	0.99406	0.696639	PMID23291589	EUR
rs4894535	CCT	3	171995605	C	+	T	yes	9.0E-8	NA	NA	0.10	0.02	0.063-0.137	0.83	no	T	C	TRUE	yes	C	T	0.147423	0.152703	0.852577	0.847297	1.04	0.995-1.088	0.039	-0.005-0.084	0.99898	0.0851629	PMID23291589	EUR
rs7620503	CCT	3	177304298	C	+	T	yes	3.4E-6	NA	NA	0.06	0.01	0.035-0.085	0.61	no	T	C	TRUE	yes	C	T	0.388349	0.391852	0.611651	0.608148	1.002	0.97-1.036	0.002	-0.031-0.035	0.97468	0.894801	PMID23291589	EUR
rs3931397	CCT	4	149079497	G	+	T	yes	2.3E-6	NA	NA	0.12	0.03	0.07-0.17	0.93	no	T	G	TRUE	yes	G	T	0.0777069	0.0779778	0.922293	0.922022	1.033	0.973-1.096	0.032	-0.028-0.092	0.9451	0.293252	PMID23291589	EUR
rs2307121	CCT	5	64625512	T	+	C	no	3.5E-10	NA	NA	0.09	0.01	0.062-0.118	0.34	no	T	C	FALSE	no	T	C	0.329039	0.33224	0.329039	0.33224	0.985	0.953-1.019	-0.015	-0.049-0.019	0.99986	0.389153	PMID23291589	EUR
rs1538138	CCT	6	82794594	C	+	T	yes	9.2E-7	NA	NA	0.07	0.02	0.042-0.098	0.75	no	C	T	FALSE	no	C	T	0.751301	0.751823	0.751301	0.751823	1	0.963-1.037	0	-0.037-0.037	0.99994	0.988439	PMID23291589	EUR
rs11763147	CCT	7	65326821	A	+	G	no	3.1E-7	NA	NA	0.07	0.01	0.043-0.097	0.45	no	G	A	TRUE	yes	A	G	0.555841	0.559107	0.444159	0.440893	1.022	0.99-1.056	0.022	-0.01-0.054	0.99994	0.18089	PMID23291589	EUR
rs4718428	CCT	7	66421446	T	+	G	no	6.3E-5	NA	NA	0.05	0.01	0.026-0.074	0.65	no	G	T	TRUE	yes	T	G	0.356851	0.359046	0.643149	0.640954	1.019	0.985-1.054	0.019	-0.015-0.052	0.9636	0.276879	PMID23291589	EUR
rs1324183	CCT	9	13557491	C	+	A	yes	1.1E-3	NA	NA	0.05	0.02	0.02-0.08	0.80	no	C	A	FALSE	no	C	A	0.797355	0.799378	0.797355	0.799378	0.999	0.96-1.04	-0.001	-0.041-0.039	0.94053	0.95635	PMID23291589	EUR
rs1007000	CCT	9	113662681	T	+	C	no	6.1E-6	NA	NA	0.07	0.02	0.04-0.1	0.22	no	T	C	FALSE	no	T	C	0.207786	0.21282	0.207786	0.21282	0.986	0.948-1.025	-0.014	-0.053-0.025	0.99845	0.481385	PMID23291589	EUR
rs1536482	CCT	9	137440528	G	+	A	yes	6.3E-19	NA	NA	0.12	0.01	0.094-0.146	0.66	no	A	G	TRUE	yes	G	A	0.332322	0.329632	0.667678	0.670368	0.998	0.965-1.032	-0.002	-0.036-0.031	0.90807	0.898563	PMID23291589	EUR
rs7044529	CCT	9	137568051	C	+	T	yes	1.1E-11	NA	NA	0.13	0.02	0.093-0.167	0.85	no	T	C	TRUE	yes	C	T	0.136088	0.14202	0.863912	0.85798	1.057	1.009-1.107	0.056	0.009-0.102	0.99507	0.0187531	PMID23291589	EUR
rs11145951	CCT	9	139860264	T	+	C	no	9.2E-12	NA	NA	0.09	0.01	0.064-0.116	0.49	no	C	T	FALSE	yes	T	C	0.505854	0.506617	0.494146	0.493383	1.015	0.984-1.047	0.015	-0.016-0.046	0.99966	0.346804	PMID23291589	EUR
rs7090871	CCT	10	63830286	T	+	C	no	1.1E-6	NA	NA	0.06	0.01	0.036-0.084	0.59	no	C	T	TRUE	yes	T	C	0.399932	0.399675	0.600068	0.600325	0.989	0.958-1.022	-0.011	-0.043-0.022	0.9686	0.519336	PMID23291589	EUR
rs4938174	CCT	11	110913240	A	+	G	no	4.3E-5	NA	NA	0.06	0.01	0.031-0.089	0.31	no	A	G	FALSE	no	A	G	0.296023	0.303303	0.296023	0.303303	0.971	0.938-1.006	-0.029	-0.064-0.006	0.99934	0.101107	PMID23291589	EUR
rs1564892	CCT	12	104445742	G	+	A	yes	1.4E-7	NA	NA	0.08	0.02	0.05-0.11	0.24	no	G	A	FALSE	no	G	A	0.247182	0.241897	0.247182	0.241897	1.022	0.985-1.061	0.022	-0.015-0.059	0.97756	0.246962	PMID23291589	EUR
rs1034200	CCT	13	23228691	A	+	C	no	6.1E-10	NA	NA	0.10	0.02	0.068-0.132	0.23	no	A	C	TRUE	no	A	C	0.280754	0.282245	0.280754	0.282245	0.989	0.954-1.025	-0.011	-0.047-0.025	0.99406	0.54267	PMID23291589	EUR
rs2721051	CCT	13	41110884	C	+	T	yes	1.3E-14	NA	NA	0.17	0.02	0.127-0.213	0.89	no	T	C	TRUE	yes	C	T	0.101803	0.102961	0.898197	0.897039	1.022	0.969-1.077	0.022	-0.031-0.075	0.99837	0.423651	PMID23291589	EUR
rs785422	CCT	15	30173885	C	+	T	yes	1.4E-10	NA	NA	0.14	0.02	0.097-0.183	0.89	no	T	C	TRUE	yes	C	T	0.077583	0.0780339	0.922417	0.921966	0.994	0.935-1.056	-0.006	-0.067-0.055	0.46672	0.834703	PMID23291589	EUR
rs12913547	CCT	15	67467507	C	+	T	yes	1.0E-6	NA	NA	0.08	0.02	0.048-0.112	0.23	no	C	T	FALSE	no	C	T	0.227484	0.22454	0.227484	0.22454	1.01	0.972-1.049	0.01	-0.029-0.048	0.88268	0.62023	PMID23291589	EUR
rs6496932	CCT	15	85825567	C	+	A	yes	6.8E-11	NA	NA	0.11	0.02	0.077-0.143	0.80	no	A	C	TRUE	yes	C	A	0.192301	0.193641	0.807699	0.806359	1.006	0.967-1.048	0.006	-0.034-0.047	0.99935	0.755528	PMID23291589	EUR
rs930847	CCT	15	101558562	G	+	T	yes	3.7E-13	NA	NA	0.11	0.02	0.08-0.14	0.23	no	T	G	TRUE	yes	G	T	0.770565	0.766207	0.229435	0.233793	0.977	0.941-1.015	-0.023	-0.061-0.015	0.8979	0.232676	PMID23291589	EUR
rs752092	CCT	15	101781934	G	+	A	yes	5.9E-9	NA	NA	0.08	0.01	0.053-0.107	0.34	no	G	A	FALSE	no	G	A	0.34183	0.336418	0.34183	0.336418	1.025	0.991-1.06	0.024	-0.009-0.058	0.99797	0.156384	PMID23291589	EUR
rs9938149	CCT	16	88331640	A	+	C	no	6.8E-37	NA	NA	0.17	0.01	0.144-0.196	0.62	no	A	C	FALSE	no	A	C	0.615709	0.624439	0.615709	0.624439	0.957	0.926-0.99	-0.043	-0.076--0.011	0.98321	0.00971079	PMID23291589	EUR
rs12940030	CCT	17	14561016	T	+	C	no	5.7E-8	NA	NA	0.08	0.01	0.051-0.109	0.71	no	C	T	TRUE	yes	T	C	0.296921	0.29147	0.703079	0.70853	0.986	0.952-1.021	-0.014	-0.05-0.021	0.99935	0.419062	PMID23291589	EUR

## Sheet: MYP
Supplementary Table S2. continued
SNP	PHEN	CHR	POS.hg19	EffAllel	Strand	NAFF	Effect.flipped	Pval.original	OR.original	X95CI_OR.original	beta.original	beta.error.original	X95CI_beta.original	EFFreq	critical.SNP.freq	vcf.alt.allele	vcf.ref.allele	pot.switch	switch	vcf.alt.allele.new	vcf.ref.allele.new	Freq.AMD.raw	Freq.Control.raw	Freq.AMD.switched	Freq.Control.switched	OR.AMD	X95CI_OR.AMD	beta.AMD	X95CI_beta.AMD	Quality	pVal_AMD	Study	POP
rs17412774	MYP	2	146773948	A	+	C	yes	1.1e-12	1.072	1.053-1.091	0.07	0.01	0.05-0.089	0.55	no	C	A	TRUE	yes	A	C	0.442115	0.439883	0.557885	0.560117	0.989	0.958-1.021	-0.011	-0.043-0.021	0.97609	0.494919	PMID23468642	EUR
rs17428076	MYP	2	172851936	C	+	G	yes	2.8e-09	1.07	1.047-1.092	0.068	0.011	0.045-0.09	0.76	no	G	C	TRUE	yes	C	G	0.241142	0.238027	0.758858	0.761973	0.975	0.939-1.012	-0.025	-0.062-0.012	0.99357	0.189001	PMID23468642	EUR
rs17400325	MYP	2	178565913	C	+	T	no	1.9e-09	1.144	1.099-1.190	0.135	0.022	0.091-0.178	0.05	no	C	T	FALSE	no	C	T	0.0393335	0.0404049	0.0393335	0.0404049	0.978	0.901-1.061	-0.023	-0.105-0.059	0.98645	0.587836	PMID23468642	EUR
rs1550094	MYP	2	233385396	G	+	A	no	1.3e-15	1.087	1.067-1.107	0.083	0.01	0.063-0.104	0.31	no	A	G	TRUE	yes	G	A	0.695676	0.709904	0.304324	0.290096	1.067	1.03-1.106	0.065	0.03-0.1	0.86677	0.000286116	PMID23468642	EUR
rs13091182	MYP	3	141133960	G	+	A	yes	9e-10	1.064	1.044-1.083	0.062	0.01	0.042-0.082	0.67	no	A	G	TRUE	yes	G	A	0.348551	0.332156	0.651449	0.667844	0.929	0.898-0.96	-0.074	-0.108--0.04	0.99571	1.65197e-05	PMID23468642	EUR
rs5022942	MYP	4	81959966	A	+	G	no	1.4e-10	1.076	1.054-1.098	0.073	0.011	0.051-0.096	0.23	no	G	A	TRUE	yes	A	G	0.785183	0.783199	0.214817	0.216801	0.971	0.934-1.01	-0.029	-0.068-0.01	0.88518	0.146218	PMID23468642	EUR
rs7744813	MYP	6	73643289	A	+	C	yes	6.6e-22	1.1	1.080-1.120	0.095	0.01	0.076-0.115	0.59	no	A	C	FALSE	no	A	C	0.596166	0.595559	0.596166	0.595559	1.003	0.971-1.037	0.003	-0.029-0.036	0.91281	0.838476	PMID23468642	EUR
rs12193446	MYP	6	129820038	A	+	G	yes	1.4e-45	1.269	1.230-1.311	0.238	0.017	0.205-0.271	0.91	no	G	A	TRUE	yes	A	G	0.0751053	0.0753421	0.924895	0.924658	1.001	0.941-1.064	0.001	-0.06-0.062	0.67372	0.978412	PMID23468642	EUR
rs2137277	MYP	8	40734662	A	+	G	yes	4.7e-16	1.11	1.083-1.136	0.104	0.013	0.079-0.13	0.81	no	G	A	TRUE	yes	A	G	0.204968	0.202613	0.795032	0.797387	0.99	0.952-1.03	-0.01	-0.049-0.03	0.92132	0.6355	PMID23468642	EUR
rs72621438	MYP	8	60178580	C	+	G	yes	3.5e-19	1.094	1.074-1.115	0.09	0.01	0.07-0.11	0.64	no	G	C	TRUE	yes	C	G	0.362735	0.359634	0.637265	0.640366	0.99	0.958-1.024	-0.01	-0.043-0.024	0.99711	0.575188	PMID23468642	EUR
rs11145746	MYP	9	71834380	A	+	G	no	2.3e-11	1.087	1.063-1.112	0.083	0.012	0.059-0.108	0.2	no	A	G	FALSE	no	A	G	0.205092	0.20295	0.205092	0.20295	1.011	0.972-1.052	0.011	-0.029-0.051	0.87934	0.590231	PMID23468642	EUR
rs6480859	MYP	10	79081948	T	+	C	no	1.2e-08	1.058	1.039-1.077	0.056	0.01	0.037-0.076	0.36	no	T	C	FALSE	no	T	C	0.371283	0.372084	0.371283	0.372084	0.994	0.961-1.027	-0.006	-0.039-0.027	0.99697	0.713478	PMID23468642	EUR
rs745480	MYP	10	85986554	G	+	C	no	2.5e-10	1.063	1.044-1.081	0.061	0.01	0.042-0.08	0.47	no	C	G	TRUE	yes	G	C	0.515826	0.520413	0.484174	0.479587	1.011	0.979-1.044	0.011	-0.021-0.043	0.99615	0.491927	PMID23468642	EUR
rs1381566	MYP	11	40149607	G	+	T	no	3e-26	1.149	1.122-1.176	0.139	0.013	0.113-0.165	0.18	no	G	T	FALSE	no	G	T	0.160152	0.164395	0.160152	0.164395	0.957	0.915-1.001	-0.044	-0.089-0.001	0.58061	0.0572915	PMID23468642	EUR
rs2155413	MYP	11	84634790	A	+	C	no	4.7e-10	1.061	1.043-1.080	0.059	0.01	0.041-0.078	0.47	no	A	C	FALSE	no	A	C	0.470206	0.463184	0.470206	0.463184	1.028	0.996-1.062	0.028	-0.004-0.06	0.99758	0.0860614	PMID23468642	EUR
rs3138142	MYP	12	56115585	C	+	T	yes	1.8e-20	1.124	1.098-1.149	0.117	0.013	0.092-0.142	0.78	no	T	C	TRUE	yes	C	T	0.19196	0.177518	0.80804	0.822482	0.895	0.858-0.934	-0.111	-0.153--0.068	0.59562	3.36288e-07	PMID23468642	EUR
rs4291789	MYP	13	100672921	G	+	C	no	2.1e-08	1.069	1.046-1.092	0.067	0.012	0.043-0.09	0.33	no	G	C	FALSE	no	G	C	0.334459	0.338044	0.334459	0.338044	0.985	0.952-1.019	-0.015	-0.049-0.019	0.86971	0.375856	PMID23468642	EUR
rs66913363	MYP	14	54413001	G	+	C	yes	1.7e-08	1.057	1.038-1.076	0.055	0.01	0.036-0.075	0.51	yes	C	G	TRUE	yes	G	C	0.48343	0.484186	0.51657	0.515814	1.001	0.97-1.034	0.001	-0.031-0.033	0.9691	0.935989	PMID23468642	EUR
rs524952	MYP	15	35005886	A	+	T	no	5.6e-19	1.089	1.070-1.108	0.085	0.01	0.066-0.104	0.47	no	A	T	FALSE	no	A	T	0.466706	0.479924	0.466706	0.479924	0.945	0.915-0.976	-0.057	-0.089--0.025	0.99648	0.000517991	PMID23468642	EUR
rs28412916	MYP	15	79378167	C	+	A	no	3.5e-11	1.067	1.048-1.086	0.065	0.01	0.046-0.084	0.4	no	C	A	FALSE	no	C	A	0.406838	0.405423	0.406838	0.405423	1.003	0.971-1.037	0.003	-0.03-0.036	0.95865	0.846695	PMID23468642	EUR
rs17648524	MYP	16	7459683	C	+	G	no	1.3e-22	1.102	1.082-1.122	0.097	0.01	0.078-0.117	0.37	no	C	G	FALSE	no	C	G	0.362488	0.369336	0.362488	0.369336	0.974	0.942-1.007	-0.026	-0.059-0.007	0.87135	0.126589	PMID23468642	EUR
rs2908972	MYP	17	11407259	A	+	T	no	4.5e-13	1.074	1.055-1.093	0.071	0.01	0.052-0.091	0.4	no	A	T	FALSE	no	A	T	0.414364	0.416947	0.414364	0.416947	0.986	0.955-1.019	-0.014	-0.046-0.019	0.90785	0.402905	PMID23468642	EUR

## Sheet: ODCA
Supplementary Table S2. continued
SNP	PHEN	CHR	POS.hg19	EffAllel	Strand	NAFF	Effect.flipped	Pval.original	OR.original	X95CI_OR.original	beta.original	beta.error.original	X95CI_beta.original	EFFreq	critical.SNP.freq	vcf.alt.allele	vcf.ref.allele	pot.switch	switch	vcf.alt.allele.new	vcf.ref.allele.new	Freq.AMD.raw	Freq.Control.raw	Freq.AMD.switched	Freq.Control.switched	OR.AMD	X95CI_OR.AMD	beta.AMD	X95CI_beta.AMD	Quality	pVal_AMD	Study	POP
rs301801	OD	1	8495945	C	+	T	no	4.55e-09	NA	NA	0.016	0.003	0.011-0.021	0.33	no	C	T	FALSE	no	C	T	0.314792	0.318641	0.314792	0.318641	0.995	0.962-1.03	-0.005	-0.039-0.03	0.99057	0.791255	PMID25631615	TRANS
rs3924048	OD	1	12614848	A	+	G	yes	1.34e-10	NA	NA	0.016	0.002	0.011-0.021	0.6	no	A	G	TRUE	no	A	G	0.562283	0.561603	0.562283	0.561603	1.002	0.97-1.035	0.002	-0.03-0.035	0.83047	0.897669	PMID25631615	TRANS
rs2113818	OD	2	12890860	T	+	C	no	1.19e-09	NA	NA	0.015	0.002	0.01-0.02	0.49	no	C	T	FALSE	yes	T	C	0.504615	0.504851	0.495385	0.495149	1.002	0.971-1.035	0.002	-0.03-0.034	0.99728	0.885204	PMID25631615	TRANS
rs1346786	OD	2	56108333	C	+	T	yes	4.26e-08	NA	NA	0.014	0.003	0.009-0.019	0.69	no	T	C	TRUE	yes	C	T	0.312934	0.312808	0.687066	0.687192	1.005	0.971-1.041	0.005	-0.029-0.04	0.97147	0.759146	PMID25631615	TRANS
rs6764184	OD	3	58006266	T	+	G	no	1.1e-08	NA	NA	0.015	0.003	0.01-0.02	0.24	no	T	G	FALSE	no	T	G	0.25031	0.252131	0.25031	0.252131	0.988	0.952-1.025	-0.012	-0.049-0.025	0.98337	0.512372	PMID25631615	TRANS
rs2623325	OD	3	99131755	A	+	C	no	4.36e-08	NA	NA	0.025	0.005	0.016-0.034	0.11	no	A	C	TRUE	no	A	C	0.200322	0.198379	0.200322	0.198379	1.016	0.976-1.057	0.016	-0.025-0.056	0.9973	0.448152	PMID25631615	TRANS
rs1402538	OD	6	122388851	G	+	A	yes	4.33e-09	NA	NA	0.014	0.002	0.009-0.019	0.62	no	A	G	TRUE	yes	G	A	0.383858	0.388992	0.616142	0.611008	1.032	0.999-1.067	0.032	-0.001-0.065	0.99362	0.0586815	PMID25631615	TRANS
rs7865618	OD	9	22031005	A	+	G	yes	1.37e-21	NA	NA	0.023	0.002	0.018-0.028	0.56	no	A	G	TRUE	no	A	G	0.579039	0.592895	0.579039	0.592895	0.937	0.907-0.968	-0.065	-0.098--0.033	0.99979	9.23253e-05	PMID25631615	TRANS
rs3858145	OD	10	70011838	A	+	G	yes	7.83e-08	NA	NA	0.015	0.003	0.01-0.02	0.75	no	G	A	TRUE	yes	A	G	0.269512	0.266459	0.730488	0.733541	0.983	0.948-1.019	-0.017	-0.053-0.019	0.99962	0.344722	PMID25631615	TRANS
rs1346	OD	11	65337251	A	+	T	yes	1.78e-09	NA	NA	0.019	0.003	0.013-0.025	0.81	no	T	A	TRUE	yes	A	T	0.180841	0.181948	0.819159	0.818052	1.024	0.983-1.067	0.024	-0.017-0.065	0.9932	0.251059	PMID25631615	TRANS
rs7972528	OD	12	84131036	C	+	T	yes	4.03e-08	NA	NA	0.014	0.003	0.009-0.019	0.53	no	T	C	TRUE	yes	C	T	0.467697	0.464109	0.532303	0.535891	0.999	0.967-1.031	-0.001	-0.034-0.031	0.97978	0.933395	PMID25631615	TRANS
rs10846617	OD	12	124662131	G	+	C	yes	7.17e-10	NA	NA	0.014	0.002	0.01-0.018	0.56	no	C	G	TRUE	yes	G	C	0.445181	0.450791	0.554819	0.549209	1.012	0.981-1.045	0.012	-0.02-0.044	0.99743	0.447808	PMID25631615	TRANS
rs9546434	OD	13	36694391	T	+	C	no	1.98e-11	NA	NA	0.021	0.003	0.015-0.027	0.23	no	T	C	FALSE	no	T	C	0.216086	0.21282	0.216086	0.21282	1.023	0.984-1.064	0.023	-0.016-0.062	0.99254	0.248897	PMID25631615	TRANS
rs10130556	OD	14	53970675	C	+	G	yes	4.53e-09	NA	NA	0.014	0.002	0.009-0.019	0.59	no	G	C	TRUE	yes	C	G	0.428209	0.428752	0.571791	0.571248	0.995	0.963-1.028	-0.005	-0.037-0.027	0.97164	0.761525	PMID25631615	TRANS
rs10483727	OD	14	61072875	T	+	C	no	2.1e-27	NA	NA	0.026	0.002	0.021-0.031	0.4	no	C	T	TRUE	yes	T	C	0.603506	0.586474	0.396494	0.413526	0.915	0.886-0.946	-0.088	-0.121--0.056	0.99908	1.10941e-07	PMID25631615	TRANS
rs11247230	OD	15	101197005	G	+	A	no	1.34e-08	NA	NA	0.014	0.002	0.009-0.019	0.34	no	A	G	TRUE	yes	G	A	0.652657	0.650432	0.347343	0.349568	0.981	0.948-1.014	-0.019	-0.053-0.014	0.99872	0.260616	PMID25631615	TRANS
rs11646917	OD	16	51428908	G	+	T	yes	1.71e-08	NA	NA	0.018	0.003	0.012-0.024	0.73	no	T	G	TRUE	yes	G	T	0.272702	0.267581	0.727298	0.732419	0.973	0.939-1.009	-0.027	-0.063-0.009	0.92806	0.140575	PMID25631615	TRANS
rs11870935	OD	17	45732605	G	+	A	no	1.57e-08	NA	NA	0.013	0.002	0.008-0.018	0.47	no	A	G	TRUE	yes	G	A	0.521339	0.518282	0.478661	0.481718	0.988	0.957-1.02	-0.012	-0.044-0.02	0.99996	0.467453	PMID25631615	TRANS
rs11651885	OD	17	59286263	A	+	G	yes	4.49e-11	NA	NA	0.018	0.003	0.013-0.023	0.77	no	A	G	FALSE	no	A	G	0.776047	0.772852	0.776047	0.772852	1.022	0.983-1.062	0.022	-0.017-0.06	0.7269	0.271144	PMID25631615	TRANS
rs6054383	OD	20	6584604	G	+	T	yes	2.13e-10	NA	NA	0.015	0.002	0.01-0.02	0.58	no	T	G	TRUE	yes	G	T	0.422107	0.418349	0.577893	0.581651	0.984	0.952-1.016	-0.017	-0.049-0.016	0.97996	0.317672	PMID25631615	TRANS
rs5756813	OD	22	38175477	G	+	T	no	1.49e-09	NA	NA	0.014	0.002	0.009-0.019	0.39	no	T	G	TRUE	yes	G	T	0.598458	0.609775	0.401542	0.390225	1.035	1.002-1.07	0.035	0.002-0.068	0.97382	0.0373314	PMID25631615	TRANS
rs1033667	OD	22	29130300	C	+	T	yes	1.13e-17	NA	NA	0.023	0.003	0.018-0.028	0.72	no	T	C	TRUE	yes	C	T	0.278772	0.267356	0.721228	0.732644	0.937	0.904-0.971	-0.065	-0.101--0.029	0.99105	0.000394231	PMID25631615	TRANS

## Sheet: ODDA
Supplementary Table S2. continued
SNP	PHEN	CHR	POS.hg19	EffAllel	Strand	NAFF	Effect.flipped	Pval.original	OR.original	X95CI_OR.original	beta.original	beta.error.original	X95CI_beta.original	EFFreq	critical.SNP.freq	vcf.alt.allele	vcf.ref.allele	pot.switch	switch	vcf.alt.allele.new	vcf.ref.allele.new	Freq.AMD.raw	Freq.Control.raw	Freq.AMD.switched	Freq.Control.switched	OR.AMD	X95CI_OR.AMD	beta.AMD	X95CI_beta.AMD	Quality	pVal_AMD	Study	POP
rs1192419	OD	1	92080059	A	+	G	no	7.98e-56	NA	NA	0.087	0.006	0.076-0.098	0.18	no	G	A	TRUE	yes	A	G	0.814637	0.814967	0.185363	0.185033	1.004	0.963-1.046	0.004	-0.037-0.045	0.9995	0.859787	PMID25631615	TRANS
rs12406092	OD	1	169543131	A	+	G	no	3.32e-09	NA	NA	0.028	0.005	0.019-0.037	0.3	no	A	G	FALSE	no	A	G	0.297541	0.295396	0.297541	0.295396	1.016	0.981-1.053	0.016	-0.019-0.052	0.99626	0.368532	PMID25631615	TRANS
rs6671926	OD	1	227386971	G	+	A	yes	3.69e-14	NA	NA	0.067	0.009	0.05-0.084	0.92	no	A	G	TRUE	yes	G	A	0.0694685	0.0710801	0.930531	0.92892	1.025	0.963-1.091	0.025	-0.037-0.087	0.98649	0.433219	PMID25631615	TRANS
rs1549733	OD	2	218472172	T	+	C	no	4.03e-09	NA	NA	0.031	0.005	0.021-0.041	0.21	no	T	C	FALSE	no	T	C	0.21525	0.212567	0.21525	0.212567	1.007	0.968-1.047	0.007	-0.032-0.046	0.94161	0.735311	PMID25631615	TRANS
rs11129176	OD	3	25049310	A	+	G	no	1.74e-08	NA	NA	0.026	0.005	0.017-0.035	0.29	no	A	G	FALSE	no	A	G	0.276016	0.277591	0.276016	0.277591	0.994	0.959-1.03	-0.006	-0.042-0.03	0.99223	0.743996	PMID25631615	TRANS
rs9860250	OD	3	100637871	A	+	G	yes	2.42e-09	NA	NA	0.036	0.006	0.024-0.048	0.82	no	G	A	TRUE	yes	A	G	0.183009	0.18579	0.816991	0.81421	1.027	0.986-1.071	0.027	-0.014-0.068	0.96586	0.201187	PMID25631615	TRANS
rs1900004	OD	10	70000881	C	+	T	yes	1.13e-73	NA	NA	0.097	0.005	0.087-0.107	0.77	no	T	C	TRUE	yes	C	T	0.248328	0.245598	0.751672	0.754402	0.984	0.949-1.021	-0.016	-0.053-0.021	0.99992	0.405501	PMID25631615	TRANS
rs11031436	OD	11	31663882	T	+	A	no	6.43e-10	NA	NA	0.033	0.005	0.023-0.043	0.22	no	T	A	TRUE	no	T	A	0.235567	0.241841	0.235567	0.241841	0.965	0.929-1.002	-0.036	-0.073-0.002	0.99743	0.0623553	PMID25631615	TRANS
rs1511589	OD	12	84061431	G	+	A	yes	1.08e-09	NA	NA	0.028	0.005	0.019-0.037	0.54	no	A	G	TRUE	yes	G	A	0.459428	0.45194	0.540572	0.54806	0.978	0.947-1.01	-0.022	-0.054-0.01	0.99547	0.176536	PMID25631615	TRANS
rs8034595	OD	15	96719229	C	+	A	yes	2.54e-08	NA	NA	0.026	0.005	0.017-0.035	0.72	no	C	A	TRUE	no	C	A	0.693075	0.69737	0.693075	0.69737	0.976	0.942-1.01	-0.025	-0.059-0.01	0.99786	0.164564	PMID25631615	TRANS
rs1362756	OD	16	51458290	C	+	G	no	9.27e-11	NA	NA	0.033	0.005	0.023-0.043	0.29	no	G	C	TRUE	yes	C	G	0.712277	0.715904	0.287723	0.284096	1.022	0.987-1.059	0.022	-0.014-0.057	0.99881	0.226973	PMID25631615	TRANS
rs2412970	OD	22	30486826	G	+	A	no	3.4e-08	NA	NA	0.024	0.004	0.015-0.033	0.43	no	G	A	TRUE	no	G	A	0.463144	0.45909	0.463144	0.45909	1.019	0.987-1.052	0.019	-0.013-0.051	0.99839	0.253547	PMID25631615	TRANS
rs9607469	OD	22	37919267	A	+	G	no	2.29e-13	NA	NA	0.041	0.006	0.03-0.052	0.15	no	A	G	FALSE	no	A	G	0.172231	0.169022	0.172231	0.169022	1.025	0.983-1.07	0.025	-0.017-0.067	0.99972	0.248375	PMID25631615	TRANS

## Sheet: POAG
Supplementary Table S2. continued
SNP	PHEN	CHR	POS.hg19	EffAllel	Strand	NAFF	Effect.flipped	Pval.original	OR.original	X95CI_OR.original	beta.original	beta.error.original	X95CI_beta.original	EFFreq	critical.SNP.freq	vcf.alt.allele	vcf.ref.allele	pot.switch	switch	vcf.alt.allele.new	vcf.ref.allele.new	Freq.AMD.raw	Freq.Control.raw	Freq.AMD.switched	Freq.Control.switched	OR.AMD	X95CI_OR.AMD	beta.AMD	X95CI_beta.AMD	Quality	pVal_AMD	Study	POP
rs7518099	POAG	1	165736880	C	+	T	yes	6.35e-18	1.43	1.318-1.551	0.358	0.041	0.276-0.439	0.14	yes	T	C	TRUE	yes	C	T	0.882154	0.874131	0.117846	0.125869	0.94	0.895-0.987	-0.062	-0.111--0.013	0.97374	0.012885	PMID26752265	EUR
rs11732100	POAG	4	7924690	C	+	T	yes	1.98e-10	1.2	1.134-1.269	0.182	0.029	0.126-0.238	0.56	yes	T	C	TRUE	yes	C	T	0.442641	0.438369	0.557359	0.561631	0.982	0.951-1.014	-0.018	-0.05-0.014	0.96282	0.265129	PMID26752265	EUR
rs2745572	POAG	6	1548369	A	+	G	no	6.5e-11	1.23	1.156-1.309	0.207	0.032	0.145-0.269	0.64	yes	G	A	TRUE	yes	A	G	0.346414	0.343091	0.653586	0.656909	0.993	0.96-1.028	-0.007	-0.04-0.027	0.91201	0.701411	PMID26752265	EUR
rs7866783	POAG	9	22056359	G	+	A	yes	1.22e-34	1.45	1.366-1.539	0.372	0.03	0.312-0.431	0.58	yes	G	A	FALSE	no	G	A	0.579441	0.593764	0.579441	0.593764	0.936	0.906-0.967	-0.067	-0.099--0.034	0.99537	6.67415e-05	PMID26752265	EUR
rs2472493	POAG	9	107695848	G	+	A	yes	2.44e-15	1.27	1.197-1.347	0.239	0.03	0.18-0.298	0.42	yes	A	G	TRUE	yes	G	A	0.582662	0.571893	0.417338	0.428107	0.956	0.925-0.987	-0.045	-0.078--0.013	0.86222	0.00647212	PMID26752265	EUR
rs7137828	POAG	12	111932800	T	+	C	no	9.2e-09	1.18	1.115-1.249	0.166	0.029	0.109-0.222	0.54	yes	T	C	TRUE	no	T	C	0.490833	0.506898	0.490833	0.506898	0.942	0.912-0.972	-0.06	-0.092--0.028	0.99794	0.000235158	PMID26752265	EUR
rs33912345	POAG	14	60976537	C	+	A	yes	1.71e-19	1.32	1.242-1.402	0.278	0.031	0.217-0.338	0.4	yes	A	C	TRUE	yes	C	A	0.602887	0.586558	0.397113	0.413442	0.919	0.889-0.949	-0.085	-0.117--0.052	0.99975	3.51466e-07	PMID26752265	EUR
rs9897123	POAG	17	10020501	C	+	T	yes	5.85e-10	1.2	1.133-1.271	0.182	0.029	0.125-0.24	0.5	yes	T	C	TRUE	yes	C	T	0.488634	0.475073	0.511366	0.524927	0.943	0.914-0.974	-0.058	-0.09--0.026	0.97114	0.000350482	PMID26752265	EUR
rs35934224	POAG	22	19872645	C	+	T	yes	1.08e-09	1.3	1.195-1.415	0.262	0.043	0.178-0.347	0.85	yes	T	C	TRUE	yes	C	T	0.159192	0.154413	0.840808	0.845587	0.96	0.919-1.003	-0.041	-0.084-0.003	0.87364	0.0696285	PMID26752265	EUR

## Sheet: VCDR
Supplementary Table S2. continued
SNP	PHEN	CHR	POS.hg19	EffAllel	Strand	NAFF	Effect.flipped	Pval.original	OR.original	X95CI_OR.original	beta.original	beta.error.original	X95CI_beta.original	EFFreq	critical.SNP.freq	vcf.alt.allele	vcf.ref.allele	pot.switch	switch	vcf.alt.allele.new	vcf.ref.allele.new	Freq.AMD.raw	Freq.Control.raw	Freq.AMD.switched	Freq.Control.switched	OR.AMD	X95CI_OR.AMD	beta.AMD	X95CI_beta.AMD	Quality	pVal_AMD	Study	POP
rs301801	VCDR	1	8495945	C	+	T	no	1.66E-08	NA	NA	0.008	0.001	0.005-0.011	0.33	no	C	T	FALSE	no	C	T	0.314792	0.318641	0.314792	0.318641	0.995	0.962-1.03	-0.005	-0.039-0.03	0.99057	0.791255	PMID25241763	TRANS
rs4658101	VCDR	1	92077409	A	+	G	no	1.06e-15	NA	NA	0.015	0.002	0.011-0.019	0.18	no	G	A	TRUE	yes	A	G	0.814141	0.814323	0.185859	0.185677	1.003	0.963-1.046	0.003	-0.038-0.045	0.99113	0.870185	PMID25241763	TRANS
rs2623325	VCDR	3	99131755	A	+	C	no	6.61e-10	NA	NA	0.016	0.003	0.011-0.021	0.13	no	A	C	TRUE	no	A	C	0.200322	0.198379	0.200322	0.198379	1.016	0.976-1.057	0.016	-0.025-0.056	0.9973	0.448152	PMID25241763	TRANS
rs17658229	VCDR	5	172191052	T	+	C	yes	8.06e-09	NA	NA	0.02	0.003	0.013-0.027	0.95	no	C	T	TRUE	yes	T	C	0.0415015	0.0373486	0.958499	0.962651	0.902	0.83-0.979	-0.104	-0.186--0.021	0.93804	0.0135099	PMID25241763	TRANS
rs17756712	VCDR	6	625071	G	+	A	no	1.13e-09	NA	NA	0.01	0.002	0.007-0.013	0.18	no	G	A	FALSE	no	G	A	0.190535	0.190725	0.190535	0.190725	0.99	0.95-1.031	-0.01	-0.051-0.03	0.97506	0.623419	PMID25241763	TRANS
rs868153	VCDR	6	122389955	T	+	G	yes	1.39e-08	NA	NA	0.007	0.001	0.005-0.009	0.64	no	G	T	TRUE	yes	T	G	0.358461	0.363532	0.641539	0.636468	1.036	1.002-1.072	0.036	0.002-0.069	0.98444	0.0355219	PMID25241763	TRANS
rs7865618	VCDR	9	22031005	A	+	G	yes	4.97e-24	NA	NA	0.013	0.001	0.01-0.016	0.57	no	A	G	TRUE	no	A	G	0.579039	0.592895	0.579039	0.592895	0.937	0.907-0.968	-0.065	-0.098--0.033	0.99979	9.23253e-05	PMID25241763	TRANS
rs1900005	VCDR	10	69998055	C	+	A	yes	5.51e-31	NA	NA	0.018	0.002	0.015-0.021	0.77	no	C	A	FALSE	no	C	A	0.75158	0.75415	0.75158	0.75415	0.986	0.95-1.023	-0.015	-0.051-0.022	0.99947	0.439551	PMID25241763	TRANS
rs7072574	VCDR	10	96036306	A	+	G	no	1.02e-09	NA	NA	0.009	0.001	0.006-0.012	0.33	no	A	G	FALSE	no	A	G	0.333127	0.336137	0.333127	0.336137	0.988	0.955-1.022	-0.012	-0.046-0.022	0.99632	0.475357	PMID25241763	TRANS
rs1346	VCDR	11	65337251	A	+	T	yes	4.89e-13	NA	NA	0.012	0.002	0.009-0.015	0.81	no	T	A	TRUE	yes	A	T	0.180841	0.181948	0.819159	0.818052	1.024	0.983-1.067	0.024	-0.017-0.065	0.9932	0.251059	PMID25241763	TRANS
rs4936099	VCDR	11	130280725	A	+	C	yes	4.61e-09	NA	NA	0.009	0.002	0.006-0.012	0.58	no	A	C	TRUE	no	A	C	0.61032	0.613476	0.61032	0.613476	0.994	0.962-1.027	-0.006	-0.039-0.027	0.96784	0.723278	PMID25241763	TRANS
rs11168187	VCDR	12	48044011	A	+	G	yes	2.96e-08	NA	NA	0.009	0.002	0.006-0.012	0.84	no	G	A	TRUE	yes	A	G	0.174647	0.176116	0.825353	0.823884	1.014	0.972-1.057	0.014	-0.028-0.056	0.99582	0.517968	PMID25241763	TRANS
rs10862688	VCDR	12	83922912	G	+	A	no	1.49e-11	NA	NA	0.008	0.001	0.006-0.01	0.45	no	G	A	FALSE	no	G	A	0.448866	0.454183	0.448866	0.454183	0.986	0.955-1.019	-0.014	-0.046-0.018	0.99946	0.401473	PMID25241763	TRANS
rs4901977	VCDR	14	60789176	T	+	C	no	2.13e-16	NA	NA	0.011	0.001	0.008-0.014	0.31	no	T	C	FALSE	no	T	C	0.305841	0.318837	0.305841	0.318837	0.927	0.895-0.959	-0.076	-0.11--0.042	0.99641	1.56348e-05	PMID25241763	TRANS
rs1345467	VCDR	16	51482321	G	+	A	no	4.19e-13	NA	NA	0.01	0.001	0.007-0.013	0.27	no	A	G	TRUE	yes	G	A	0.735846	0.737494	0.264154	0.262506	1.007	0.971-1.044	0.007	-0.029-0.043	0.99816	0.7058	PMID25241763	TRANS
rs6054374	VCDR	20	6578556	C	+	T	yes	1.69e-07	NA	NA	0.007	0.001	0.004-0.01	0.58	no	T	C	TRUE	yes	C	T	0.418731	0.414508	0.581269	0.585492	0.982	0.95-1.014	-0.018	-0.051-0.014	0.99941	0.264379	PMID25241763	TRANS
rs1547014	VCDR	22	29100711	C	+	T	yes	4.77e-20	NA	NA	0.013	0.001	0.01-0.016	0.7	no	C	T	FALSE	no	C	T	0.695088	0.708053	0.695088	0.708053	0.936	0.904-0.969	-0.066	-0.101--0.032	0.99901	0.000185372	PMID25241763	TRANS
rs5756813	VCDR	22	38175477	G	+	T	no	7.73e-09	NA	NA	0.008	0.001	0.005-0.011	0.39	no	T	G	TRUE	yes	G	T	0.598458	0.609775	0.401542	0.390225	1.035	1.002-1.07	0.035	0.002-0.068	0.97382	0.0373314	PMID25241763	TRANS

## Sheet: AD
Supplementary Table S2. continued
SNP	PHEN	CHR	POS.hg19	EffAllel	Strand	NAFF	Effect.flipped	Pval.original	OR.original	X95CI_OR.original	beta.original	beta.error.original	X95CI_beta.original	EFFreq	critical.SNP.freq	vcf.alt.allele	vcf.ref.allele	pot.switch	switch	vcf.alt.allele.new	vcf.ref.allele.new	Freq.AMD.raw	Freq.Control.raw	Freq.AMD.switched	Freq.Control.switched	OR.AMD	X95CI_OR.AMD	beta.AMD	X95CI_beta.AMD	Quality	pVal_AMD	Study	POP
rs6656401	AD	1	207692049	A	+	G	no	5.7e-24	1.18	1.14-1.22	0.166	0.016	0.133-0.198	0.197	no	G	A	TRUE	yes	A	G	0.811261	0.812584	0.188739	0.187416	1.02	0.979-1.062	0.02	-0.021-0.061	0.99778	0.34923	PMID24162737	EUR
rs6733839	AD	2	127892810	T	+	C	no	6.9e-44	1.22	1.18-1.25	0.199	0.014	0.171-0.227	0.409	no	T	C	FALSE	no	T	C	0.395162	0.399086	0.395162	0.399086	0.996	0.964-1.029	-0.004	-0.037-0.029	0.89009	0.813711	PMID24162737	EUR
rs35349669	AD	2	234068476	T	+	C	no	3.2e-08	1.08	1.05-1.11	0.077	0.014	0.05-0.104	0.488	no	T	C	FALSE	no	T	C	0.476059	0.486513	0.476059	0.486513	0.963	0.933-0.995	-0.038	-0.07--0.005	0.98875	0.0220313	PMID24162737	EUR
rs190982	AD	5	88223420	A	+	G	yes	3.2e-08	1.08	1.05-1.11	0.073	0.013	0.047-0.098	0.592	no	A	G	TRUE	no	A	G	0.636274	0.633692	0.636274	0.633692	1.013	0.979-1.049	0.013	-0.021-0.048	0.70649	0.456462	PMID24162737	EUR
rs9271192	AD	6	32578530	C	+	A	no	2.9e-12	1.11	1.08-1.15	0.104	0.015	0.075-0.134	0.276	no	A	C	TRUE	yes	C	A	0.808164	0.800275	0.191836	0.199725	0.938	0.899-0.979	-0.064	-0.107--0.021	0.56709	0.0033	PMID24162737	EUR
rs10948363	AD	6	47487762	G	+	A	no	5.2e-11	1.10	1.07-1.13	0.095	0.015	0.067-0.124	0.266	no	G	A	FALSE	no	G	A	0.267685	0.267048	0.267685	0.267048	1.008	0.972-1.045	0.008	-0.028-0.044	0.97242	0.670569	PMID24162737	EUR
rs2718058	AD	7	37841534	A	+	G	yes	4.8e-09	1.08	1.05-1.11	0.073	0.012	0.048-0.097	0.627	no	G	A	TRUE	yes	A	G	0.365461	0.372	0.634539	0.628	1.026	0.993-1.061	0.026	-0.007-0.059	0.95651	0.126641	PMID24162737	EUR
rs1476679	AD	7	100004446	T	+	C	yes	5.6e-10	1.10	1.06-1.12	0.094	0.015	0.065-0.124	0.713	no	T	C	FALSE	no	T	C	0.717542	0.707576	0.717542	0.707576	1.051	1.015-1.089	0.05	0.015-0.085	0.99992	0.00548845	PMID24162737	EUR
rs11771145	AD	7	143110762	G	+	A	yes	1.1e-13	1.11	1.08-1.14	0.105	0.014	0.078-0.133	0.662	no	A	G	TRUE	yes	G	A	0.350161	0.347241	0.649839	0.652759	0.998	0.965-1.032	-0.002	-0.036-0.032	0.98889	0.909193	PMID24162737	EUR
rs28834970	AD	8	27195121	C	+	T	no	7.4e-14	1.10	1.08-1.13	0.095	0.013	0.07-0.12	0.366	no	C	T	FALSE	no	C	T	0.35394	0.350718	0.35394	0.350718	1.025	0.991-1.06	0.025	-0.009-0.058	0.97715	0.151979	PMID24162737	EUR
rs9331896	AD	8	27467686	T	+	C	yes	2.8e-25	1.16	1.12-1.19	0.151	0.015	0.122-0.179	0.621	no	T	C	FALSE	no	T	C	0.595082	0.602372	0.595082	0.602372	0.978	0.946-1.01	-0.023	-0.055-0.01	0.96004	0.175627	PMID24162737	EUR
rs10838725	AD	11	47557871	C	+	T	no	1.1e-08	1.08	1.05-1.11	0.077	0.013	0.051-0.103	0.316	no	C	T	FALSE	no	C	T	0.310611	0.308098	0.310611	0.308098	1.006	0.972-1.041	0.006	-0.029-0.04	0.99643	0.737635	PMID24162737	EUR
rs983392	AD	11	59923508	A	+	G	yes	6.1e-16	1.11	1.09-1.15	0.105	0.013	0.08-0.131	0.597	no	G	A	TRUE	yes	A	G	0.409936	0.410891	0.590064	0.589109	1.007	0.974-1.04	0.007	-0.026-0.039	0.99526	0.691616	PMID24162737	EUR
rs10792832	AD	11	85867875	G	+	A	yes	9.3e-26	1.15	1.12-1.18	0.139	0.013	0.113-0.165	0.642	no	G	A	FALSE	no	G	A	0.630358	0.631057	0.630358	0.631057	1.002	0.969-1.035	0.002	-0.032-0.035	0.99589	0.927728	PMID24162737	EUR
rs11218343	AD	11	121435587	T	+	C	yes	9.7e-15	1.30	1.22-1.39	0.261	0.034	0.195-0.328	0.961	no	C	T	TRUE	yes	T	C	0.0407272	0.0398721	0.959273	0.960128	0.989	0.912-1.073	-0.011	-0.092-0.07	0.85624	0.796025	PMID24162737	EUR
rs17125944	AD	14	53400629	C	+	T	no	7.9e-09	1.14	1.09-1.19	0.131	0.023	0.087-0.176	0.092	no	C	T	FALSE	no	C	T	0.0891043	0.0889132	0.0891043	0.0889132	1.019	0.963-1.078	0.019	-0.038-0.075	0.97479	0.519205	PMID24162737	EUR
rs10498633	AD	14	92926952	G	+	T	yes	5.5e-09	1.10	1.06-1.14	0.094	0.016	0.063-0.126	0.783	no	T	G	TRUE	yes	G	T	0.224077	0.227653	0.775923	0.772347	1.009	0.971-1.048	0.009	-0.03-0.047	0.85563	0.650603	PMID24162737	EUR
rs4147929	AD	19	1063443	A	+	G	no	1.1e-15	1.15	1.11-1.19	0.14	0.017	0.106-0.174	0.190	no	G	A	TRUE	yes	A	G	0.844772	0.843175	0.155228	0.156825	0.948	0.907-0.991	-0.054	-0.098--0.009	0.96194	0.0174322	PMID24162737	EUR
rs3865444	AD	19	51727962	C	+	A	yes	3e-06	1.06	1.04-1.10	0.062	0.013	0.036-0.088	0.693	no	A	C	TRUE	yes	C	A	0.318849	0.312248	0.681151	0.687752	0.965	0.932-0.998	-0.036	-0.07--0.002	0.99901	0.0398957	PMID24162737	EUR
rs7274581	AD	20	55018260	T	+	C	yes	2.5e-08	1.14	1.09-1.19	0.128	0.023	0.083-0.173	0.917	no	C	T	TRUE	yes	T	C	0.0926041	0.0906516	0.907396	0.909348	0.988	0.935-1.045	-0.012	-0.067-0.044	0.94464	0.681515	PMID24162737	EUR

## Sheet: MIG
Supplementary Table S2. continued
SNP	PHEN	CHR	POS.hg19	EffAllel	Strand	NAFF	Effect.flipped	Sub.analysis	Pval.original	OR.original	X95CI_OR.original	beta.original	beta.error.original	X95CI_beta.original	EFFreq	critical.SNP.freq	vcf.alt.allele	vcf.ref.allele	pot.switch	switch	vcf.alt.allele.new	vcf.ref.allele.new	Freq.AMD.raw	Freq.Control.raw	Freq.AMD.switched	Freq.Control.switched	OR.AMD	X95CI_OR.AMD	beta.AMD	X95CI_beta.AMD	Quality	pVal_AMD	Study	POP
rs2651899	MIG	1	3083712	C	+	T	no	All	3.28e-14	1.09	1.07-1.12	0.086	0.011	0.064-0.108	0.41	no	C	T	FALSE	no	C	T	0.417647	0.403937	0.417647	0.403937	0.996	0.964-1.029	-0.004	-0.037-0.029	0.99977	0.813524	PMID23793025	EUR
rs10915437	MIG	1	4183006	A	+	G	yes	Clinics_only	2.81e-08	1.16	1.10-1.22	0.148	0.027	0.096-0.201	0.64	no	G	A	TRUE	yes	A	G	0.362581	0.361878	0.637419	0.638122	0.998	0.966-1.032	-0.002	-0.035-0.032	0.97601	0.922269	PMID23793025	EUR
rs12134493	MIG	1	115677946	A	+	C	no	All	6.71e-14	1.14	1.1-1.18	0.131	0.017	0.097-0.165	0.12	no	A	C	FALSE	no	A	C	0.117908	0.113392	0.117908	0.113392	1.057	1.006-1.111	0.056	0.006-0.106	0.91293	0.0293963	PMID23793025	EUR
rs2274316	MIG	1	156446242	C	+	A	no	All	3.14e-08	1.07	1.04-1.09	0.068	0.012	0.044-0.092	0.36	no	A	C	TRUE	yes	C	A	0.675576	0.666919	0.324424	0.333081	0.958	0.926-0.992	-0.043	-0.077--0.008	0.98066	0.0144279	PMID23793025	EUR
rs7577262	MIG	2	234818869	G	+	A	yes	All	3.27e-13	1.15	1.11-1.19	0.14	0.019	0.102-0.177	0.9	no	A	G	TRUE	yes	G	A	0.107439	0.110616	0.892561	0.889384	1.042	0.99-1.097	0.041	-0.01-0.092	0.99416	0.118416	PMID23793025	EUR
rs6790925	MIG	3	30480085	T	+	C	no	Clinics_only	2.16e-08	1.15	1.10-1.21	0.14	0.025	0.091-0.189	0.38	no	T	C	TRUE	no	T	C	0.360227	0.353606	0.360227	0.353606	1.026	0.992-1.06	0.025	-0.008-0.059	0.9608	0.138311	PMID23793025	EUR
rs9349379	MIG	6	12903957	A	+	G	yes	MO_only	2.81e-10	1.16	1.11-1.22	0.148	0.024	0.102-0.195	0.6	no	G	A	TRUE	yes	A	G	0.401511	0.40217	0.598489	0.59783	0.997	0.965-1.03	-0.003	-0.035-0.03	0.99818	0.87045	PMID23793025	EUR
rs13208321	MIG	6	96860354	A	+	G	no	MO_only	2.15e-12	1.18	1.13-1.24	0.166	0.024	0.119-0.212	0.22	no	G	A	TRUE	yes	A	G	0.778246	0.779049	0.221754	0.220951	1.01	0.972-1.05	0.01	-0.028-0.049	0.99343	0.605947	PMID23793025	EUR
rs4379368	MIG	7	40466200	T	+	C	no	All	1.46e-09	1.11	1.08-1.15	0.104	0.017	0.071-0.138	0.12	no	T	C	FALSE	no	T	C	0.109886	0.106915	0.109886	0.106915	1.024	0.973-1.078	0.024	-0.028-0.076	0.87066	0.363455	PMID23793025	EUR
rs10504861	MIG	8	89547932	C	+	T	yes	MO_only	1.32e-08	1.16	1.11-1.23	0.148	0.026	0.097-0.2	0.84	no	T	C	TRUE	yes	C	T	0.177279	0.181668	0.822721	0.818332	1.034	0.992-1.078	0.033	-0.009-0.075	0.99649	0.119011	PMID23793025	EUR
rs6478241	MIG	9	119252629	A	+	G	no	Clinics_only	1.04e-09	1.16	1.11-1.22	0.148	0.024	0.101-0.196	0.38	no	G	A	TRUE	yes	A	G	0.631442	0.631113	0.368558	0.368887	1.003	0.97-1.037	0.003	-0.03-0.036	0.99968	0.85418	PMID23793025	EUR
rs11172113	MIG	12	57527283	T	+	C	yes	All	2.69e-19	1.11	1.09-1.14	0.104	0.012	0.082-0.127	0.57	no	C	T	TRUE	yes	T	C	0.397919	0.40032	0.602081	0.59968	1.012	0.98-1.045	0.012	-0.021-0.044	0.98774	0.471207	PMID23793025	EUR

## Sheet: PD
Supplementary Table S2. continued
SNP	PHEN	CHR	POS.hg19	EffAllel	Strand	NAFF	Effect.flipped	Pval.original	OR.original	X95CI_OR.original	beta.original	beta.error.original	X95CI_beta.original	EFFreq	critical.SNP.freq	vcf.alt.allele	vcf.ref.allele	pot.switch	switch	vcf.alt.allele.new	vcf.ref.allele.new	Freq.AMD.raw	Freq.Control.raw	Freq.AMD.switched	Freq.Control.switched	OR.AMD	X95CI_OR.AMD	beta.AMD	X95CI_beta.AMD	Quality	pVal_AMD	Study	POP
rs35749011	PD	1	155135036	A	+	G	no	1.37e-29	1.824	1.644-2.024	0.601	0.053	0.497-0.705	0.017	no	A	G	FALSE	no	A	G	0.0122336	0.0116644	0.0122336	0.0116644	1.07	0.924-1.238	0.067	-0.079-0.214	0.96594	0.367003	PMID25064009	EUR
rs823118	PD	1	205723572	T	+	C	no	1.66e-16	1.122	1.092-1.153	0.115	0.014	0.088-0.142	0.559	no	T	C	FALSE	no	T	C	0.561044	0.561434	0.561044	0.561434	0.991	0.959-1.023	-0.01	-0.042-0.023	0.96452	0.563188	PMID25064009	EUR
rs10797576	PD	1	232664611	T	+	C	no	4.87e-10	1.131	1.088-1.176	0.123	0.02	0.084-0.162	0.14	no	T	C	FALSE	no	T	C	0.132929	0.1333	0.132929	0.1333	0.985	0.94-1.033	-0.015	-0.062-0.033	0.92128	0.540227	PMID25064009	EUR
rs6430538	PD	2	135539967	C	+	T	yes	9.13e-20	1.143	1.111-1.176	0.134	0.015	0.105-0.162	0.57	no	T	C	TRUE	yes	C	T	0.458468	0.454604	0.541532	0.545396	1.005	0.973-1.039	0.005	-0.028-0.038	0.84722	0.760769	PMID25064009	EUR
rs1474055	PD	2	169110394	T	+	C	no	1.15e-20	1.214	1.165-1.265	0.194	0.021	0.153-0.235	0.128	no	T	C	FALSE	no	T	C	0.125248	0.118943	0.125248	0.118943	1.071	1.02-1.124	0.068	0.019-0.117	0.98086	0.00620398	PMID25064009	EUR
rs34016896	PD	3	160992864	T	+	C	no	1.08e-05	1.067	1.037-1.099	0.065	0.015	0.036-0.094	0.319	no	T	C	FALSE	no	T	C	0.314668	0.317603	0.314668	0.317603	0.977	0.944-1.011	-0.023	-0.058-0.011	0.99299	0.182779	PMID25064009	EUR
rs12637471	PD	3	182762437	G	+	A	yes	2.14e-21	1.188	1.145-1.230	0.172	0.018	0.136-0.207	0.807	no	A	G	TRUE	yes	G	A	0.19834	0.201323	0.80166	0.798677	1.024	0.983-1.065	0.023	-0.017-0.063	0.99489	0.253646	PMID25064009	EUR
rs34311866	PD	4	951947	C	+	T	yes	1.02e-43	1.272	1.230-1.316	0.241	0.017	0.207-0.275	0.191	no	C	T	TRUE	no	C	T	0.169444	0.167003	0.169444	0.167003	1.003	0.962-1.046	0.003	-0.039-0.045	0.92245	0.889281	PMID25064009	EUR
rs11724635	PD	4	15737101	A	+	C	no	9.44e-18	1.126	1.096-1.157	0.119	0.014	0.092-0.146	0.553	no	A	C	FALSE	no	A	C	0.545497	0.543013	0.545497	0.543013	1.004	0.972-1.036	0.004	-0.028-0.036	0.99556	0.818604	PMID25064009	EUR
rs6812193	PD	4	77198986	C	+	T	yes	2.95e-11	1.103	1.072-1.134	0.098	0.015	0.069-0.126	0.636	no	T	C	TRUE	yes	C	T	0.368248	0.372196	0.631752	0.627804	1.019	0.986-1.054	0.019	-0.014-0.052	0.99986	0.252987	PMID25064009	EUR
rs356182	PD	4	90626111	G	+	A	yes	4.16e-73	1.316	1.277-1.355	0.274	0.015	0.245-0.304	0.367	no	A	G	TRUE	yes	G	A	0.654454	0.649787	0.345546	0.350213	0.987	0.954-1.021	-0.013	-0.047-0.021	0.87764	0.448202	PMID25064009	EUR
rs9275326	PD	6	32666660	C	+	T	yes	1.19e-12	1.211	1.148-1.277	0.191	0.027	0.138-0.244	0.906	no	T	C	TRUE	yes	C	T	0.0990461	0.1054	0.900954	0.8946	1.07	1.015-1.127	0.067	0.015-0.12	0.99867	0.0120454	PMID25064009	EUR
rs199347	PD	7	23293746	A	+	G	no	1.18e-12	1.110	1.079-1.142	0.104	0.015	0.076-0.133	0.59	no	G	A	TRUE	yes	A	G	0.409223	0.408171	0.590777	0.591829	1.003	0.971-1.036	0.003	-0.029-0.036	0.99697	0.841194	PMID25064009	EUR
rs591323	PD	8	16697091	G	+	A	yes	6.68e-08	1.092	1.057-1.127	0.088	0.016	0.056-0.12	0.725	no	A	G	TRUE	yes	G	A	0.280197	0.282386	0.719803	0.717614	1.012	0.976-1.048	0.012	-0.024-0.047	0.95059	0.521479	PMID25064009	EUR
rs60298754	PD	8	89373041	T	+	C	no	0.181	1.078	0.966-1.203	0.075	0.056	-0.035-0.185	0.024	no	T	C	FALSE	no	T	C	0.024808	0.0248149	0.024808	0.0248149	1.002	0.904-1.11	0.002	-0.101-0.105	0.96804	0.973985	PMID25064009	EUR
rs7077361	PD	10	15561543	T	+	C	no	4.16e-05	1.092	1.047-1.139	0.088	0.021	0.046-0.13	0.874	no	C	T	TRUE	yes	T	C	0.127044	0.130804	0.872956	0.869196	1.037	0.989-1.088	0.036	-0.011-0.084	0.99977	0.134768	PMID25064009	EUR
rs117896735	PD	10	121536327	A	+	G	no	4.34e-13	1.624	1.425-1.852	0.485	0.067	0.354-0.616	0.014	no	A	G	FALSE	no	A	G	0.0125743	0.0123934	0.0125743	0.0123934	1.017	0.879-1.175	0.017	-0.128-0.161	0.73789	0.822247	PMID25064009	EUR
rs329648	PD	11	133765367	T	+	C	no	9.83e-12	1.105	1.074-1.138	0.1	0.015	0.071-0.129	0.354	no	C	T	TRUE	yes	T	C	0.654082	0.651301	0.345918	0.348699	0.979	0.947-1.013	-0.021	-0.054-0.013	0.97366	0.22488	PMID25064009	EUR
rs76904798	PD	12	40614434	T	+	C	no	5.24e-14	1.155	1.113-1.2	0.144	0.019	0.107-0.182	0.143	no	T	C	FALSE	no	T	C	0.139061	0.137898	0.139061	0.137898	1.021	0.975-1.069	0.021	-0.025-0.067	0.97939	0.375753	PMID25064009	EUR
rs11060180	PD	12	123303586	A	+	G	no	6.02e-12	1.105	1.074-1.137	0.1	0.015	0.071-0.128	0.558	no	G	A	TRUE	yes	A	G	0.446234	0.438033	0.553766	0.561967	0.949	0.916-0.983	-0.052	-0.087--0.017	0.58733	0.00377236	PMID25064009	EUR
rs11158026	PD	14	55348869	C	+	T	yes	5.85e-11	1.106	1.074-1.140	0.101	0.015	0.071-0.131	0.665	no	T	C	TRUE	yes	C	T	0.327707	0.327024	0.672293	0.672976	0.998	0.964-1.033	-0.002	-0.036-0.032	0.97899	0.903307	PMID25064009	EUR
rs1555399	PD	14	67984370	T	+	A	yes	6.63e-14	1.115	1.083-1.147	0.109	0.015	0.08-0.137	0.532	no	A	T	TRUE	yes	T	A	0.498235	0.482756	0.501765	0.517244	0.929	0.899-0.959	-0.074	-0.106--0.042	0.99694	6.26719e-06	PMID25064009	EUR
rs2414739	PD	15	61994134	A	+	G	no	1.23e-11	1.113	1.079-1.148	0.107	0.016	0.076-0.138	0.734	no	A	G	FALSE	no	A	G	0.729497	0.730456	0.729497	0.730456	0.993	0.958-1.03	-0.007	-0.043-0.029	0.99902	0.713328	PMID25064009	EUR
rs14235	PD	16	31121793	A	+	G	no	2.43e-12	1.103	1.074-1.133	0.098	0.014	0.071-0.125	0.381	no	A	G	FALSE	no	A	G	0.379862	0.377748	0.379862	0.377748	0.992	0.96-1.025	-0.008	-0.041-0.025	0.99324	0.633583	PMID25064009	EUR
rs11868035	PD	17	17715101	G	+	A	yes	5.98e-05	1.065	1.032-1.099	0.063	0.016	0.032-0.094	0.702	no	A	G	TRUE	yes	G	A	0.301846	0.30392	0.698154	0.69608	1.028	0.993-1.064	0.027	-0.007-0.062	0.99935	0.122896	PMID25064009	EUR
rs17649553	PD	17	43994648	C	+	T	yes	2.37e-48	1.300	1.255-1.348	0.263	0.018	0.227-0.298	0.774	no	T	C	TRUE	yes	C	T	0.226121	0.228101	0.773879	0.771899	1.045	1.006-1.086	0.044	0.006-0.082	0.98945	0.0232897	PMID25064009	EUR
rs12456492	PD	18	40673380	G	+	A	yes	7.74e-12	1.106	1.074-1.139	0.101	0.015	0.072-0.13	0.307	no	G	A	FALSE	no	G	A	0.317146	0.323295	0.317146	0.323295	0.974	0.941-1.008	-0.027	-0.061-0.007	0.9996	0.125688	PMID25064009	EUR
rs8118008	PD	20	3168166	A	+	G	no	3.04e-11	1.111	1.077-1.146	0.105	0.016	0.074-0.136	0.657	no	G	A	TRUE	yes	A	G	0.394915	0.395805	0.605085	0.604195	1.002	0.97-1.035	0.002	-0.03-0.035	0.96914	0.899738	PMID25064009	EUR
rs2823357	PD	21	16914905	A	+	G	no	0.027	1.031	1.003-1.06	0.031	0.014	0.003-0.058	0.37	no	A	G	FALSE	no	A	G	0.376858	0.374411	0.376858	0.374411	1.01	0.977-1.044	0.01	-0.024-0.043	0.99961	0.570997	PMID25064009	EUR

[truncated: 40 more sheets: SCZ, CAD, DBP, GBP, HTN, SBP, CKD, LGF, BMDFN, BMDLS, LEP, HDL, LDL, TC, TG, SCC, SUC, T2D, VitD, ALG …]
