# Supplementary material for: Genetic pleiotropy between age-related macular degeneration and 16 complex diseases and traits
Source: Genome Med. 2017 Mar 27;9:29. doi: 10.1186/s13073-017-0418-0 (PMC5368911; doi:10.1186/s13073-017-0418-0)
Supplement: Supplementary file 4 — Pathway enrichment analysis results and parameters. (XLSX 14 kb) [file 13073_2017_418_MOESM4_ESM.xlsx]

## Sheet: INRICH results and parameters
Supplementary Table S3. Pathway enrichment analysis performed with INRICH and the parameters used for the analysis.
a) Pathway enrichment results
			54 loci associated with AMD
		Gene Set Size	known and novel loci in set	empirical P-value	corrected P-value (Q-value)	overlapping genes in loci (novel loci in italics)
KEGG	none		none			none
REACTOME_NCBI	Regulation of complement cascade	22	7	9.99999e-07	0.000639987	C2/C4A/C4B/CFB, C3, C9, CFH/CFHR3, CFI, VTN, CD46/CR1
(without HIV pathways)	Complement cascade	36	7	2e-06	0.000859998	C2/C4A/C4B/CFB, C3, C9, CFH/CFHR3, CFI, VTN, CD46/CR1
GO_NCBI	Regulation of complement activation	24	7	9.99999e-07	0.00241995	C2/C4A/C4B/CFB, C3, C9, CFH, CFI, VTN, CD46/CR1
b) Applied INRICH - Parameters (identical to Fritsche et al. 2016 [13]):
background-genes (-b) :	--no background set--
range-file (-x) :	--no ranges--
target size-filter (-i,j) :	5..200 (restrict analysis to gene sets with 5 - 200 genes)
min-obs threshold (-z) :	3 (restrict analysis to gene sets with at least 3 overlapping genes with test intervals)
test-type (-1) :	INTERVALS
kb-window (-w) :	0 (analysis run with interval files of loci demarcated by most distant variation with R² > 0.5 and +/-100kb)
match-density (-d) :	0.2 (allow SNP mapping density extension from 80 to 120% for random intervals)
pre-compute (-c) :	YES
match-genes (-e) :	YES
num-replicates (-r) :	1000000
num-bootstraps (-q) :	50000
random-seed (-f) :	1917281464 (fixed random seed for all analyses)
display-p (-p) :	0.05
c) Information on target files (pathway files):
Target files as used in Fritsche et al. 2016
KEGG:	downloaded from MSigDB (12.01.2015)
Reactome_NCBI:	downloaded from reactome homepage (12.01.2015) (only homo sapiens)
GO_NCBI:	downloaded from GO homepage (12.01.2015) (only homo sapiens)
